# Supplementary material for: Providing TB and HIV outreach services to internally displaced populations in Northeast Nigeria: Results of a controlled intervention study
Source: PLoS Med. 2020 Sep 9;17(9):e1003218. doi: 10.1371/journal.pmed.1003218 (PMC7480873; doi:10.1371/journal.pmed.1003218)
Supplement: S1 Data — TB, tuberculosis. (XLSX) [file pmed.1003218.s003.xlsx]

## Sheet: Data for ITS including LGAs and
District	eval_ctrl	TB_type	District_code	evco_code	Year	Quarter	TB_Type_code	Notifications	Population	notif_rate
Yola north	Evaluation	B+	1	1	2014	1	1	51	261299	19.5179
Yola north	Evaluation	B+	1	1	2014	2	1	46	261299	17.6044
Yola north	Evaluation	B+	1	1	2014	3	1	41	261299	15.6908
Yola north	Evaluation	B+	1	1	2014	4	1	46	261299	17.6044
Yola north	Evaluation	B+	1	1	2015	1	1	49	261299	18.7525
Yola north	Evaluation	B+	1	1	2015	2	1	76	261299	29.0855
Yola north	Evaluation	B+	1	1	2015	3	1	58	261299	22.1968
Yola north	Evaluation	B+	1	1	2015	4	1	47	261299	17.9871
Yola north	Evaluation	B+	1	1	2016	1	1	46	261299	17.6044
Yola north	Evaluation	B+	1	1	2016	2	1	46	261299	17.6044
Yola north	Evaluation	B+	1	1	2016	3	1	61	261299	23.3449
Yola north	Evaluation	B+	1	1	2016	4	1	58	261299	22.1968
Yola north	Evaluation	B+	1	1	2017	1	1	60	261299	22.9622
Yola north	Evaluation	B+	1	1	2017	2	1	54	261299	20.666
Yola north	Evaluation	B+	1	1	2017	3	1	68	261299	26.0238
Yola north	Evaluation	B+	1	1	2017	4	1	88	261299	33.6779
Yola north	Evaluation	B+	1	1	2018	1	1	92	261299	35.2087
Yola north	Evaluation	B+	1	1	2018	2	1	79	261299	30.2336
Yola north	Evaluation	AF	1	1	2014	1	2	84	261299	32.1471
Yola north	Evaluation	AF	1	1	2014	2	2	71	261299	27.1719
Yola north	Evaluation	AF	1	1	2014	3	2	76	261299	29.0855
Yola north	Evaluation	AF	1	1	2014	4	2	72	261299	27.5546
Yola north	Evaluation	AF	1	1	2015	1	2	93	261299	35.5914
Yola north	Evaluation	AF	1	1	2015	2	2	93	261299	35.5914
Yola north	Evaluation	AF	1	1	2015	3	2	90	261299	34.4433
Yola north	Evaluation	AF	1	1	2015	4	2	73	261299	27.9373
Yola north	Evaluation	AF	1	1	2016	1	2	95	261299	36.3568
Yola north	Evaluation	AF	1	1	2016	2	2	73	261299	27.9373
Yola north	Evaluation	AF	1	1	2016	3	2	105	261299	40.1838
Yola north	Evaluation	AF	1	1	2016	4	2	103	261299	39.4184
Yola north	Evaluation	AF	1	1	2017	1	2	96	261299	36.7395
Yola north	Evaluation	AF	1	1	2017	2	2	84	261299	32.1471
Yola north	Evaluation	AF	1	1	2017	3	2	96	261299	36.7395
Yola north	Evaluation	AF	1	1	2017	4	2	133	261299	50.8995
Yola north	Evaluation	AF	1	1	2018	1	2	122	261299	46.6898
Yola north	Evaluation	AF	1	1	2018	2	2	102	261299	39.0357
Yola south	Evaluation	B+	2	1	2014	1	1	52	256501	20.2728
Yola south	Evaluation	B+	2	1	2014	2	1	38	256501	14.8147
Yola south	Evaluation	B+	2	1	2014	3	1	44	256501	17.1539
Yola south	Evaluation	B+	2	1	2014	4	1	24	256501	9.35668
Yola south	Evaluation	B+	2	1	2015	1	1	51	256501	19.8829
Yola south	Evaluation	B+	2	1	2015	2	1	63	256501	24.5613
Yola south	Evaluation	B+	2	1	2015	3	1	37	256501	14.4249
Yola south	Evaluation	B+	2	1	2015	4	1	45	256501	17.5438
Yola south	Evaluation	B+	2	1	2016	1	1	53	256501	20.6627
Yola south	Evaluation	B+	2	1	2016	2	1	37	256501	14.4249
Yola south	Evaluation	B+	2	1	2016	3	1	35	256501	13.6452
Yola south	Evaluation	B+	2	1	2016	4	1	41	256501	15.9843
Yola south	Evaluation	B+	2	1	2017	1	1	49	256501	19.1032
Yola south	Evaluation	B+	2	1	2017	2	1	38	256501	14.8147
Yola south	Evaluation	B+	2	1	2017	3	1	55	256501	21.4424
Yola south	Evaluation	B+	2	1	2017	4	1	44	256501	17.1539
Yola south	Evaluation	B+	2	1	2018	1	1	71	256501	27.6802
Yola south	Evaluation	B+	2	1	2018	2	1	67	256501	26.1207
Yola south	Evaluation	AF	2	1	2014	1	2	101	256501	39.376
Yola south	Evaluation	AF	2	1	2014	2	2	92	256501	35.8673
Yola south	Evaluation	AF	2	1	2014	3	2	75	256501	29.2396
Yola south	Evaluation	AF	2	1	2014	4	2	47	256501	18.3235
Yola south	Evaluation	AF	2	1	2015	1	2	109	256501	42.4949
Yola south	Evaluation	AF	2	1	2015	2	2	153	256501	59.6488
Yola south	Evaluation	AF	2	1	2015	3	2	105	256501	40.9355
Yola south	Evaluation	AF	2	1	2015	4	2	108	256501	42.105
Yola south	Evaluation	AF	2	1	2016	1	2	138	256501	53.8009
Yola south	Evaluation	AF	2	1	2016	2	2	101	256501	39.376
Yola south	Evaluation	AF	2	1	2016	3	2	88	256501	34.3078
Yola south	Evaluation	AF	2	1	2016	4	2	121	256501	47.1732
Yola south	Evaluation	AF	2	1	2017	1	2	152	256501	59.259
Yola south	Evaluation	AF	2	1	2017	2	2	87	256501	33.918
Yola south	Evaluation	AF	2	1	2017	3	2	100	256501	38.9862
Yola south	Evaluation	AF	2	1	2017	4	2	104	256501	40.5456
Yola south	Evaluation	AF	2	1	2018	1	2	133	256501	51.8516
Yola south	Evaluation	AF	2	1	2018	2	2	98	256501	38.2064
Mubi South	Evaluation	B+	3	1	2014	1	1	10	169945	5.88425
Mubi South	Evaluation	B+	3	1	2014	2	1	19	169945	11.1801
Mubi South	Evaluation	B+	3	1	2014	3	1	11	169945	6.47268
Mubi South	Evaluation	B+	3	1	2014	4	1	4	169945	2.3537
Mubi South	Evaluation	B+	3	1	2015	1	1	18	169945	10.5917
Mubi South	Evaluation	B+	3	1	2015	2	1	30	169945	17.6528
Mubi South	Evaluation	B+	3	1	2015	3	1	28	169945	16.4759
Mubi South	Evaluation	B+	3	1	2015	4	1	20	169945	11.7685
Mubi South	Evaluation	B+	3	1	2016	1	1	25	169945	14.7106
Mubi South	Evaluation	B+	3	1	2016	2	1	25	169945	14.7106
Mubi South	Evaluation	B+	3	1	2016	3	1	19	169945	11.1801
Mubi South	Evaluation	B+	3	1	2016	4	1	25	169945	14.7106
Mubi South	Evaluation	B+	3	1	2017	1	1	45	169945	26.4791
Mubi South	Evaluation	B+	3	1	2017	2	1	40	169945	23.537
Mubi South	Evaluation	B+	3	1	2017	3	1	73	169945	42.955
Mubi South	Evaluation	B+	3	1	2017	4	1	60	169945	35.3055
Mubi South	Evaluation	B+	3	1	2018	1	1	69	169945	40.6013
Mubi South	Evaluation	B+	3	1	2018	2	1	65	169945	38.2476
Mubi South	Evaluation	AF	3	1	2014	1	2	92	169945	54.1351
Mubi South	Evaluation	AF	3	1	2014	2	2	107	169945	62.9615
Mubi South	Evaluation	AF	3	1	2014	3	2	41	169945	24.1254
Mubi South	Evaluation	AF	3	1	2014	4	2	15	169945	8.82638
Mubi South	Evaluation	AF	3	1	2015	1	2	31	169945	18.2412
Mubi South	Evaluation	AF	3	1	2015	2	2	65	169945	38.2476
Mubi South	Evaluation	AF	3	1	2015	3	2	90	169945	52.9583
Mubi South	Evaluation	AF	3	1	2015	4	2	70	169945	41.1898
Mubi South	Evaluation	AF	3	1	2016	1	2	63	169945	37.0708
Mubi South	Evaluation	AF	3	1	2016	2	2	80	169945	47.074
Mubi South	Evaluation	AF	3	1	2016	3	2	32	169945	18.8296
Mubi South	Evaluation	AF	3	1	2016	4	2	39	169945	22.9486
Mubi South	Evaluation	AF	3	1	2017	1	2	46	169945	27.0676
Mubi South	Evaluation	AF	3	1	2017	2	2	42	169945	24.7139
Mubi South	Evaluation	AF	3	1	2017	3	2	79	169945	46.4856
Mubi South	Evaluation	AF	3	1	2017	4	2	80	169945	47.074
Mubi South	Evaluation	AF	3	1	2018	1	2	84	169945	49.4277
Mubi South	Evaluation	AF	3	1	2018	2	2	81	169945	47.6624
Fufore	Evaluation	B+	4	1	2014	1	1	57	273214	20.8628
Fufore	Evaluation	B+	4	1	2014	2	1	49	273214	17.9346
Fufore	Evaluation	B+	4	1	2014	3	1	34	273214	12.4444
Fufore	Evaluation	B+	4	1	2014	4	1	43	273214	15.7386
Fufore	Evaluation	B+	4	1	2015	1	1	33	273214	12.0784
Fufore	Evaluation	B+	4	1	2015	2	1	36	273214	13.1765
Fufore	Evaluation	B+	4	1	2015	3	1	43	273214	15.7386
Fufore	Evaluation	B+	4	1	2015	4	1	44	273214	16.1046
Fufore	Evaluation	B+	4	1	2016	1	1	47	273214	17.2026
Fufore	Evaluation	B+	4	1	2016	2	1	45	273214	16.4706
Fufore	Evaluation	B+	4	1	2016	3	1	27	273214	9.88236
Fufore	Evaluation	B+	4	1	2016	4	1	49	273214	17.9346
Fufore	Evaluation	B+	4	1	2017	1	1	39	273214	14.2745
Fufore	Evaluation	B+	4	1	2017	2	1	38	273214	13.9085
Fufore	Evaluation	B+	4	1	2017	3	1	34	273214	12.4444
Fufore	Evaluation	B+	4	1	2017	4	1	43	273214	15.7386
Fufore	Evaluation	B+	4	1	2018	1	1	65	273214	23.7909
Fufore	Evaluation	B+	4	1	2018	2	1	54	273214	19.7647
Fufore	Evaluation	AF	4	1	2014	1	2	66	273214	24.1569
Fufore	Evaluation	AF	4	1	2014	2	2	61	273214	22.3268
Fufore	Evaluation	AF	4	1	2014	3	2	38	273214	13.9085
Fufore	Evaluation	AF	4	1	2014	4	2	53	273214	19.3987
Fufore	Evaluation	AF	4	1	2015	1	2	38	273214	13.9085
Fufore	Evaluation	AF	4	1	2015	2	2	37	273214	13.5425
Fufore	Evaluation	AF	4	1	2015	3	2	46	273214	16.8366
Fufore	Evaluation	AF	4	1	2015	4	2	47	273214	17.2026
Fufore	Evaluation	AF	4	1	2016	1	2	51	273214	18.6667
Fufore	Evaluation	AF	4	1	2016	2	2	50	273214	18.3007
Fufore	Evaluation	AF	4	1	2016	3	2	31	273214	11.3464
Fufore	Evaluation	AF	4	1	2016	4	2	56	273214	20.4967
Fufore	Evaluation	AF	4	1	2017	1	2	44	273214	16.1046
Fufore	Evaluation	AF	4	1	2017	2	2	45	273214	16.4706
Fufore	Evaluation	AF	4	1	2017	3	2	38	273214	13.9085
Fufore	Evaluation	AF	4	1	2017	4	2	45	273214	16.4706
Fufore	Evaluation	AF	4	1	2018	1	2	75	273214	27.451
Fufore	Evaluation	AF	4	1	2018	2	2	78	273214	28.549
Akko	Evaluation	B+	5	1	2014	1	1	19	445306	4.26673
Akko	Evaluation	B+	5	1	2014	2	1	14	445306	3.1439
Akko	Evaluation	B+	5	1	2014	3	1	19	445306	4.26673
Akko	Evaluation	B+	5	1	2014	4	1	14	445306	3.1439
Akko	Evaluation	B+	5	1	2015	1	1	12	445306	2.69477
Akko	Evaluation	B+	5	1	2015	2	1	20	445306	4.49129
Akko	Evaluation	B+	5	1	2015	3	1	12	445306	2.69477
Akko	Evaluation	B+	5	1	2015	4	1	19	445306	4.26673
Akko	Evaluation	B+	5	1	2016	1	1	25	445306	5.61411
Akko	Evaluation	B+	5	1	2016	2	1	12	445306	2.69477
Akko	Evaluation	B+	5	1	2016	3	1	11	445306	2.47021
Akko	Evaluation	B+	5	1	2016	4	1	18	445306	4.04216
Akko	Evaluation	B+	5	1	2017	1	1	30	445306	6.73693
Akko	Evaluation	B+	5	1	2017	2	1	15	445306	3.36847
Akko	Evaluation	B+	5	1	2017	3	1	39	445306	8.75801
Akko	Evaluation	B+	5	1	2017	4	1	27	445306	6.06324
Akko	Evaluation	B+	5	1	2018	1	1	48	445306	10.7791
Akko	Evaluation	B+	5	1	2018	2	1	39	445306	8.75801
Akko	Evaluation	AF	5	1	2014	1	2	46	445306	10.33
Akko	Evaluation	AF	5	1	2014	2	2	37	445306	8.30889
Akko	Evaluation	AF	5	1	2014	3	2	45	445306	10.1054
Akko	Evaluation	AF	5	1	2014	4	2	36	445306	8.08432
Akko	Evaluation	AF	5	1	2015	1	2	39	445306	8.75801
Akko	Evaluation	AF	5	1	2015	2	2	75	445306	16.8423
Akko	Evaluation	AF	5	1	2015	3	2	54	445306	12.1265
Akko	Evaluation	AF	5	1	2015	4	2	40	445306	8.98258
Akko	Evaluation	AF	5	1	2016	1	2	63	445306	14.1476
Akko	Evaluation	AF	5	1	2016	2	2	31	445306	6.9615
Akko	Evaluation	AF	5	1	2016	3	2	22	445306	4.94042
Akko	Evaluation	AF	5	1	2016	4	2	32	445306	7.18606
Akko	Evaluation	AF	5	1	2017	1	2	49	445306	11.0037
Akko	Evaluation	AF	5	1	2017	2	2	18	445306	4.04216
Akko	Evaluation	AF	5	1	2017	3	2	50	445306	11.2282
Akko	Evaluation	AF	5	1	2017	4	2	39	445306	8.75801
Akko	Evaluation	AF	5	1	2018	1	2	50	445306	11.2282
Akko	Evaluation	AF	5	1	2018	2	2	47	445306	10.5545
Funakaye	Evaluation	B+	6	1	2014	1	1	28	311174	8.99818
Funakaye	Evaluation	B+	6	1	2014	2	1	22	311174	7.07
Funakaye	Evaluation	B+	6	1	2014	3	1	19	311174	6.10591
Funakaye	Evaluation	B+	6	1	2014	4	1	15	311174	4.82046
Funakaye	Evaluation	B+	6	1	2015	1	1	21	311174	6.74864
Funakaye	Evaluation	B+	6	1	2015	2	1	23	311174	7.39136
Funakaye	Evaluation	B+	6	1	2015	3	1	29	311174	9.31955
Funakaye	Evaluation	B+	6	1	2015	4	1	15	311174	4.82046
Funakaye	Evaluation	B+	6	1	2016	1	1	23	311174	7.39136
Funakaye	Evaluation	B+	6	1	2016	2	1	28	311174	8.99818
Funakaye	Evaluation	B+	6	1	2016	3	1	20	311174	6.42727
Funakaye	Evaluation	B+	6	1	2016	4	1	38	311174	12.2118
Funakaye	Evaluation	B+	6	1	2017	1	1	24	311174	7.71273
Funakaye	Evaluation	B+	6	1	2017	2	1	27	311174	8.67682
Funakaye	Evaluation	B+	6	1	2017	3	1	33	311174	10.605
Funakaye	Evaluation	B+	6	1	2017	4	1	25	311174	8.03409
Funakaye	Evaluation	B+	6	1	2018	1	1	32	311174	10.2836
Funakaye	Evaluation	B+	6	1	2018	2	1	31	311174	9.96227
Funakaye	Evaluation	AF	6	1	2014	1	2	39	311174	12.5332
Funakaye	Evaluation	AF	6	1	2014	2	2	40	311174	12.8545
Funakaye	Evaluation	AF	6	1	2014	3	2	24	311174	7.71273
Funakaye	Evaluation	AF	6	1	2014	4	2	22	311174	7.07
Funakaye	Evaluation	AF	6	1	2015	1	2	35	311174	11.2477
Funakaye	Evaluation	AF	6	1	2015	2	2	39	311174	12.5332
Funakaye	Evaluation	AF	6	1	2015	3	2	40	311174	12.8545
Funakaye	Evaluation	AF	6	1	2015	4	2	34	311174	10.9264
Funakaye	Evaluation	AF	6	1	2016	1	2	30	311174	9.64091
Funakaye	Evaluation	AF	6	1	2016	2	2	36	311174	11.5691
Funakaye	Evaluation	AF	6	1	2016	3	2	24	311174	7.71273
Funakaye	Evaluation	AF	6	1	2016	4	2	42	311174	13.4973
Funakaye	Evaluation	AF	6	1	2017	1	2	31	311174	9.96227
Funakaye	Evaluation	AF	6	1	2017	2	2	33	311174	10.605
Funakaye	Evaluation	AF	6	1	2017	3	2	34	311174	10.9264
Funakaye	Evaluation	AF	6	1	2017	4	2	26	311174	8.35546
Funakaye	Evaluation	AF	6	1	2018	1	2	33	311174	10.605
Funakaye	Evaluation	AF	6	1	2018	2	2	31	311174	9.96227
Gombe	Evaluation	B+	7	1	2014	1	1	69	353237	19.5336
Gombe	Evaluation	B+	7	1	2014	2	1	59	353237	16.7027
Gombe	Evaluation	B+	7	1	2014	3	1	77	353237	21.7984
Gombe	Evaluation	B+	7	1	2014	4	1	69	353237	19.5336
Gombe	Evaluation	B+	7	1	2015	1	1	58	353237	16.4196
Gombe	Evaluation	B+	7	1	2015	2	1	83	353237	23.497
Gombe	Evaluation	B+	7	1	2015	3	1	77	353237	21.7984
Gombe	Evaluation	B+	7	1	2015	4	1	82	353237	23.2139
Gombe	Evaluation	B+	7	1	2016	1	1	98	353237	27.7434
Gombe	Evaluation	B+	7	1	2016	2	1	76	353237	21.5153
Gombe	Evaluation	B+	7	1	2016	3	1	93	353237	26.3279
Gombe	Evaluation	B+	7	1	2016	4	1	92	353237	26.0449
Gombe	Evaluation	B+	7	1	2017	1	1	99	353237	28.0265
Gombe	Evaluation	B+	7	1	2017	2	1	93	353237	26.3279
Gombe	Evaluation	B+	7	1	2017	3	1	116	353237	32.8392
Gombe	Evaluation	B+	7	1	2017	4	1	147	353237	41.6151
Gombe	Evaluation	B+	7	1	2018	1	1	144	353237	40.7659
Gombe	Evaluation	B+	7	1	2018	2	1	145	353237	41.049
Gombe	Evaluation	AF	7	1	2014	1	2	264	353237	74.7374
Gombe	Evaluation	AF	7	1	2014	2	2	228	353237	64.5459
Gombe	Evaluation	AF	7	1	2014	3	2	191	353237	54.0714
Gombe	Evaluation	AF	7	1	2014	4	2	212	353237	60.0164
Gombe	Evaluation	AF	7	1	2015	1	2	222	353237	62.8474
Gombe	Evaluation	AF	7	1	2015	2	2	276	353237	78.1346
Gombe	Evaluation	AF	7	1	2015	3	2	269	353237	76.1529
Gombe	Evaluation	AF	7	1	2015	4	2	257	353237	72.7557
Gombe	Evaluation	AF	7	1	2016	1	2	297	353237	84.0796
Gombe	Evaluation	AF	7	1	2016	2	2	223	353237	63.1305
Gombe	Evaluation	AF	7	1	2016	3	2	195	353237	55.2038
Gombe	Evaluation	AF	7	1	2016	4	2	207	353237	58.6009
Gombe	Evaluation	AF	7	1	2017	1	2	243	353237	68.7924
Gombe	Evaluation	AF	7	1	2017	2	2	240	353237	67.9431
Gombe	Evaluation	AF	7	1	2017	3	2	193	353237	54.6376
Gombe	Evaluation	AF	7	1	2017	4	2	209	353237	59.1671
Gombe	Evaluation	AF	7	1	2018	1	2	224	353237	63.4136
Gombe	Evaluation	AF	7	1	2018	2	2	209	353237	59.1671
Y/Deba	Evaluation	B+	8	1	2014	1	1	20	336429	5.94479
Y/Deba	Evaluation	B+	8	1	2014	2	1	23	336429	6.83651
Y/Deba	Evaluation	B+	8	1	2014	3	1	31	336429	9.21442
Y/Deba	Evaluation	B+	8	1	2014	4	1	22	336429	6.53927
Y/Deba	Evaluation	B+	8	1	2015	1	1	22	336429	6.53927
Y/Deba	Evaluation	B+	8	1	2015	2	1	38	336429	11.2951
Y/Deba	Evaluation	B+	8	1	2015	3	1	31	336429	9.21442
Y/Deba	Evaluation	B+	8	1	2015	4	1	24	336429	7.13375
Y/Deba	Evaluation	B+	8	1	2016	1	1	26	336429	7.72823
Y/Deba	Evaluation	B+	8	1	2016	2	1	27	336429	8.02547
Y/Deba	Evaluation	B+	8	1	2016	3	1	16	336429	4.75583
Y/Deba	Evaluation	B+	8	1	2016	4	1	36	336429	10.7006
Y/Deba	Evaluation	B+	8	1	2017	1	1	36	336429	10.7006
Y/Deba	Evaluation	B+	8	1	2017	2	1	35	336429	10.4034
Y/Deba	Evaluation	B+	8	1	2017	3	1	41	336429	12.1868
Y/Deba	Evaluation	B+	8	1	2017	4	1	32	336429	9.51166
Y/Deba	Evaluation	B+	8	1	2018	1	1	40	336429	11.8896
Y/Deba	Evaluation	B+	8	1	2018	2	1	38	336429	11.2951
Y/Deba	Evaluation	AF	8	1	2014	1	2	40	336429	11.8896
Y/Deba	Evaluation	AF	8	1	2014	2	2	34	336429	10.1061
Y/Deba	Evaluation	AF	8	1	2014	3	2	49	336429	14.5647
Y/Deba	Evaluation	AF	8	1	2014	4	2	40	336429	11.8896
Y/Deba	Evaluation	AF	8	1	2015	1	2	44	336429	13.0785
Y/Deba	Evaluation	AF	8	1	2015	2	2	72	336429	21.4012
Y/Deba	Evaluation	AF	8	1	2015	3	2	50	336429	14.862
Y/Deba	Evaluation	AF	8	1	2015	4	2	47	336429	13.9703
Y/Deba	Evaluation	AF	8	1	2016	1	2	46	336429	13.673
Y/Deba	Evaluation	AF	8	1	2016	2	2	37	336429	10.9979
Y/Deba	Evaluation	AF	8	1	2016	3	2	30	336429	8.91718
Y/Deba	Evaluation	AF	8	1	2016	4	2	48	336429	14.2675
Y/Deba	Evaluation	AF	8	1	2017	1	2	45	336429	13.3758
Y/Deba	Evaluation	AF	8	1	2017	2	2	36	336429	10.7006
Y/Deba	Evaluation	AF	8	1	2017	3	2	53	336429	15.7537
Y/Deba	Evaluation	AF	8	1	2017	4	2	41	336429	12.1868
Y/Deba	Evaluation	AF	8	1	2018	1	2	55	336429	16.3482
Y/Deba	Evaluation	AF	8	1	2018	2	2	43	336429	12.7813
Damaturu	Evaluation	B+	9	1	2014	1	1	25	116007	21.5505
Damaturu	Evaluation	B+	9	1	2014	2	1	20	116007	17.2404
Damaturu	Evaluation	B+	9	1	2014	3	1	20	116007	17.2404
Damaturu	Evaluation	B+	9	1	2014	4	1	13	116007	11.2063
Damaturu	Evaluation	B+	9	1	2015	1	1	13	116007	11.2063
Damaturu	Evaluation	B+	9	1	2015	2	1	15	116007	12.9303
Damaturu	Evaluation	B+	9	1	2015	3	1	20	116007	17.2404
Damaturu	Evaluation	B+	9	1	2015	4	1	23	116007	19.8264
Damaturu	Evaluation	B+	9	1	2016	1	1	20	116007	17.2404
Damaturu	Evaluation	B+	9	1	2016	2	1	27	116007	23.2745
Damaturu	Evaluation	B+	9	1	2016	3	1	23	116007	19.8264
Damaturu	Evaluation	B+	9	1	2016	4	1	31	116007	26.7226
Damaturu	Evaluation	B+	9	1	2017	1	1	42	116007	36.2048
Damaturu	Evaluation	B+	9	1	2017	2	1	87	116007	74.9957
Damaturu	Evaluation	B+	9	1	2017	3	1	39	116007	33.6188
Damaturu	Evaluation	B+	9	1	2017	4	1	49	116007	42.239
Damaturu	Evaluation	B+	9	1	2018	1	1	58	116007	49.9971
Damaturu	Evaluation	B+	9	1	2018	2	1	44	116007	37.9289
Damaturu	Evaluation	AF	9	1	2014	1	2	82	116007	70.6856
Damaturu	Evaluation	AF	9	1	2014	2	2	84	116007	72.4096
Damaturu	Evaluation	AF	9	1	2014	3	2	70	116007	60.3414
Damaturu	Evaluation	AF	9	1	2014	4	2	51	116007	43.963
Damaturu	Evaluation	AF	9	1	2015	1	2	39	116007	33.6188
Damaturu	Evaluation	AF	9	1	2015	2	2	66	116007	56.8933
Damaturu	Evaluation	AF	9	1	2015	3	2	62	116007	53.4452
Damaturu	Evaluation	AF	9	1	2015	4	2	80	116007	68.9616
Damaturu	Evaluation	AF	9	1	2016	1	2	71	116007	61.2034
Damaturu	Evaluation	AF	9	1	2016	2	2	71	116007	61.2034
Damaturu	Evaluation	AF	9	1	2016	3	2	86	116007	74.1337
Damaturu	Evaluation	AF	9	1	2016	4	2	106	116007	91.3741
Damaturu	Evaluation	AF	9	1	2017	1	2	130	116007	112.063
Damaturu	Evaluation	AF	9	1	2017	2	2	93	116007	80.1678
Damaturu	Evaluation	AF	9	1	2017	3	2	98	116007	84.4779
Damaturu	Evaluation	AF	9	1	2017	4	2	123	116007	106.028
Damaturu	Evaluation	AF	9	1	2018	1	2	125	116007	107.752
Damaturu	Evaluation	AF	9	1	2018	2	2	128	116007	110.338
Fune	Evaluation	B+	10	1	2014	1	1	17	396416	4.28842
Fune	Evaluation	B+	10	1	2014	2	1	17	396416	4.28842
Fune	Evaluation	B+	10	1	2014	3	1	8	396416	2.01808
Fune	Evaluation	B+	10	1	2014	4	1	7	396416	1.76582
Fune	Evaluation	B+	10	1	2015	1	1	13	396416	3.27938
Fune	Evaluation	B+	10	1	2015	2	1	9	396416	2.27034
Fune	Evaluation	B+	10	1	2015	3	1	10	396416	2.5226
Fune	Evaluation	B+	10	1	2015	4	1	7	396416	1.76582
Fune	Evaluation	B+	10	1	2016	1	1	12	396416	3.02712
Fune	Evaluation	B+	10	1	2016	2	1	8	396416	2.01808
Fune	Evaluation	B+	10	1	2016	3	1	14	396416	3.53164
Fune	Evaluation	B+	10	1	2016	4	1	8	396416	2.01808
Fune	Evaluation	B+	10	1	2017	1	1	11	396416	2.77486
Fune	Evaluation	B+	10	1	2017	2	1	18	396416	4.54068
Fune	Evaluation	B+	10	1	2017	3	1	8	396416	2.01808
Fune	Evaluation	B+	10	1	2017	4	1	21	396416	5.29746
Fune	Evaluation	B+	10	1	2018	1	1	27	396416	6.81103
Fune	Evaluation	B+	10	1	2018	2	1	21	396416	5.29746
Fune	Evaluation	AF	10	1	2014	1	2	18	396416	4.54068
Fune	Evaluation	AF	10	1	2014	2	2	21	396416	5.29746
Fune	Evaluation	AF	10	1	2014	3	2	10	396416	2.5226
Fune	Evaluation	AF	10	1	2014	4	2	7	396416	1.76582
Fune	Evaluation	AF	10	1	2015	1	2	15	396416	3.7839
Fune	Evaluation	AF	10	1	2015	2	2	10	396416	2.5226
Fune	Evaluation	AF	10	1	2015	3	2	15	396416	3.7839
Fune	Evaluation	AF	10	1	2015	4	2	8	396416	2.01808
Fune	Evaluation	AF	10	1	2016	1	2	16	396416	4.03616
Fune	Evaluation	AF	10	1	2016	2	2	10	396416	2.5226
Fune	Evaluation	AF	10	1	2016	3	2	20	396416	5.0452
Fune	Evaluation	AF	10	1	2016	4	2	19	396416	4.79294
Fune	Evaluation	AF	10	1	2017	1	2	11	396416	2.77486
Fune	Evaluation	AF	10	1	2017	2	2	23	396416	5.80199
Fune	Evaluation	AF	10	1	2017	3	2	10	396416	2.5226
Fune	Evaluation	AF	10	1	2017	4	2	27	396416	6.81103
Fune	Evaluation	AF	10	1	2018	1	2	28	396416	7.06329
Fune	Evaluation	AF	10	1	2018	2	2	27	396416	6.81103
Gujba	Evaluation	B+	11	1	2014	1	1	0	171462	0
Gujba	Evaluation	B+	11	1	2014	2	1	0	171462	0
Gujba	Evaluation	B+	11	1	2014	3	1	0	171462	0
Gujba	Evaluation	B+	11	1	2014	4	1	0	171462	0
Gujba	Evaluation	B+	11	1	2015	1	1	0	171462	0
Gujba	Evaluation	B+	11	1	2015	2	1	0	171462	0
Gujba	Evaluation	B+	11	1	2015	3	1	0	171462	0
Gujba	Evaluation	B+	11	1	2015	4	1	0	171462	0
Gujba	Evaluation	B+	11	1	2016	1	1	0	171462	0
Gujba	Evaluation	B+	11	1	2016	2	1	0	171462	0
Gujba	Evaluation	B+	11	1	2016	3	1	0	171462	0
Gujba	Evaluation	B+	11	1	2016	4	1	0	171462	0
Gujba	Evaluation	B+	11	1	2017	1	1	0	171462	0
Gujba	Evaluation	B+	11	1	2017	2	1	0	171462	0
Gujba	Evaluation	B+	11	1	2017	3	1	3	171462	1.74966
Gujba	Evaluation	B+	11	1	2017	4	1	15	171462	8.74828
Gujba	Evaluation	B+	11	1	2018	1	1	24	171462	13.9973
Gujba	Evaluation	B+	11	1	2018	2	1	22	171462	12.8308
Gujba	Evaluation	AF	11	1	2014	1	2	0	171462	0
Gujba	Evaluation	AF	11	1	2014	2	2	0	171462	0
Gujba	Evaluation	AF	11	1	2014	3	2	0	171462	0
Gujba	Evaluation	AF	11	1	2014	4	2	0	171462	0
Gujba	Evaluation	AF	11	1	2015	1	2	0	171462	0
Gujba	Evaluation	AF	11	1	2015	2	2	0	171462	0
Gujba	Evaluation	AF	11	1	2015	3	2	0	171462	0
Gujba	Evaluation	AF	11	1	2015	4	2	0	171462	0
Gujba	Evaluation	AF	11	1	2016	1	2	0	171462	0
Gujba	Evaluation	AF	11	1	2016	2	2	0	171462	0
Gujba	Evaluation	AF	11	1	2016	3	2	0	171462	0
Gujba	Evaluation	AF	11	1	2016	4	2	0	171462	0
Gujba	Evaluation	AF	11	1	2017	1	2	0	171462	0
Gujba	Evaluation	AF	11	1	2017	2	2	0	171462	0
Gujba	Evaluation	AF	11	1	2017	3	2	3	171462	1.74966
Gujba	Evaluation	AF	11	1	2017	4	2	17	171462	9.91472
Gujba	Evaluation	AF	11	1	2018	1	2	24	171462	13.9973
Gujba	Evaluation	AF	11	1	2018	2	2	29	171462	16.9133
Potiskum	Evaluation	B+	12	1	2014	1	1	55	271354	20.2687
Potiskum	Evaluation	B+	12	1	2014	2	1	52	271354	19.1631
Potiskum	Evaluation	B+	12	1	2014	3	1	37	271354	13.6353
Potiskum	Evaluation	B+	12	1	2014	4	1	23	271354	8.476
Potiskum	Evaluation	B+	12	1	2015	1	1	29	271354	10.6871
Potiskum	Evaluation	B+	12	1	2015	2	1	31	271354	11.4242
Potiskum	Evaluation	B+	12	1	2015	3	1	46	271354	16.952
Potiskum	Evaluation	B+	12	1	2015	4	1	44	271354	16.215
Potiskum	Evaluation	B+	12	1	2016	1	1	56	271354	20.6372
Potiskum	Evaluation	B+	12	1	2016	2	1	14	271354	5.1593
Potiskum	Evaluation	B+	12	1	2016	3	1	45	271354	16.5835
Potiskum	Evaluation	B+	12	1	2016	4	1	63	271354	23.2169
Potiskum	Evaluation	B+	12	1	2017	1	1	83	271354	30.5873
Potiskum	Evaluation	B+	12	1	2017	2	1	92	271354	33.904
Potiskum	Evaluation	B+	12	1	2017	3	1	82	271354	30.2188
Potiskum	Evaluation	B+	12	1	2017	4	1	93	271354	34.2725
Potiskum	Evaluation	B+	12	1	2018	1	1	111	271354	40.9059
Potiskum	Evaluation	B+	12	1	2018	2	1	104	271354	38.3263
Potiskum	Evaluation	AF	12	1	2014	1	2	126	271354	46.4337
Potiskum	Evaluation	AF	12	1	2014	2	2	98	271354	36.1151
Potiskum	Evaluation	AF	12	1	2014	3	2	59	271354	21.7428
Potiskum	Evaluation	AF	12	1	2014	4	2	79	271354	29.1132
Potiskum	Evaluation	AF	12	1	2015	1	2	93	271354	34.2725
Potiskum	Evaluation	AF	12	1	2015	2	2	71	271354	26.165
Potiskum	Evaluation	AF	12	1	2015	3	2	102	271354	37.5892
Potiskum	Evaluation	AF	12	1	2015	4	2	91	271354	33.5355
Potiskum	Evaluation	AF	12	1	2016	1	2	96	271354	35.3781
Potiskum	Evaluation	AF	12	1	2016	2	2	66	271354	24.3224
Potiskum	Evaluation	AF	12	1	2016	3	2	89	271354	32.7984
Potiskum	Evaluation	AF	12	1	2016	4	2	115	271354	42.38
Potiskum	Evaluation	AF	12	1	2017	1	2	90	271354	33.167
Potiskum	Evaluation	AF	12	1	2017	2	2	100	271354	36.8522
Potiskum	Evaluation	AF	12	1	2017	3	2	104	271354	38.3263
Potiskum	Evaluation	AF	12	1	2017	4	2	112	271354	41.2744
Potiskum	Evaluation	AF	12	1	2018	1	2	123	271354	45.3282
Potiskum	Evaluation	AF	12	1	2018	2	2	137	271354	50.4875
Lamurde	Control	B+	13	0	2014	1	1	17	148680	11.434
Lamurde	Control	B+	13	0	2014	2	1	16	148680	10.7614
Lamurde	Control	B+	13	0	2014	3	1	13	148680	8.74363
Lamurde	Control	B+	13	0	2014	4	1	15	148680	10.0888
Lamurde	Control	B+	13	0	2015	1	1	16	148680	10.7614
Lamurde	Control	B+	13	0	2015	2	1	11	148680	7.39845
Lamurde	Control	B+	13	0	2015	3	1	10	148680	6.72587
Lamurde	Control	B+	13	0	2015	4	1	11	148680	7.39845
Lamurde	Control	B+	13	0	2016	1	1	9	148680	6.05328
Lamurde	Control	B+	13	0	2016	2	1	14	148680	9.41621
Lamurde	Control	B+	13	0	2016	3	1	10	148680	6.72587
Lamurde	Control	B+	13	0	2016	4	1	11	148680	7.39845
Lamurde	Control	B+	13	0	2017	1	1	15	148680	10.0888
Lamurde	Control	B+	13	0	2017	2	1	15	148680	10.0888
Lamurde	Control	B+	13	0	2017	3	1	19	148680	12.7791
Lamurde	Control	B+	13	0	2017	4	1	12	148680	8.07104
Lamurde	Control	B+	13	0	2018	1	1	14	148680	9.41621
Lamurde	Control	B+	13	0	2018	2	1	5	148680	3.36293
Lamurde	Control	AF	13	0	2014	1	2	22	148680	14.7969
Lamurde	Control	AF	13	0	2014	2	2	25	148680	16.8147
Lamurde	Control	AF	13	0	2014	3	2	18	148680	12.1066
Lamurde	Control	AF	13	0	2014	4	2	18	148680	12.1066
Lamurde	Control	AF	13	0	2015	1	2	20	148680	13.4517
Lamurde	Control	AF	13	0	2015	2	2	12	148680	8.07104
Lamurde	Control	AF	13	0	2015	3	2	13	148680	8.74363
Lamurde	Control	AF	13	0	2015	4	2	14	148680	9.41621
Lamurde	Control	AF	13	0	2016	1	2	15	148680	10.0888
Lamurde	Control	AF	13	0	2016	2	2	16	148680	10.7614
Lamurde	Control	AF	13	0	2016	3	2	13	148680	8.74363
Lamurde	Control	AF	13	0	2016	4	2	17	148680	11.434
Lamurde	Control	AF	13	0	2017	1	2	19	148680	12.7791
Lamurde	Control	AF	13	0	2017	2	2	15	148680	10.0888
Lamurde	Control	AF	13	0	2017	3	2	19	148680	12.7791
Lamurde	Control	AF	13	0	2017	4	2	13	148680	8.74363
Lamurde	Control	AF	13	0	2018	1	2	14	148680	9.41621
Lamurde	Control	AF	13	0	2018	2	2	5	148680	3.36293
Jada	Control	B+	14	0	2014	1	1	31	222055	13.9605
Jada	Control	B+	14	0	2014	2	1	14	222055	6.30473
Jada	Control	B+	14	0	2014	3	1	23	222055	10.3578
Jada	Control	B+	14	0	2014	4	1	26	222055	11.7088
Jada	Control	B+	14	0	2015	1	1	18	222055	8.10608
Jada	Control	B+	14	0	2015	2	1	25	222055	11.2584
Jada	Control	B+	14	0	2015	3	1	16	222055	7.20541
Jada	Control	B+	14	0	2015	4	1	18	222055	8.10608
Jada	Control	B+	14	0	2016	1	1	22	222055	9.90743
Jada	Control	B+	14	0	2016	2	1	26	222055	11.7088
Jada	Control	B+	14	0	2016	3	1	19	222055	8.55642
Jada	Control	B+	14	0	2016	4	1	26	222055	11.7088
Jada	Control	B+	14	0	2017	1	1	32	222055	14.4108
Jada	Control	B+	14	0	2017	2	1	26	222055	11.7088
Jada	Control	B+	14	0	2017	3	1	26	222055	11.7088
Jada	Control	B+	14	0	2017	4	1	30	222055	13.5101
Jada	Control	B+	14	0	2018	1	1	29	222055	13.0598
Jada	Control	B+	14	0	2018	2	1	15	222055	6.75507
Jada	Control	AF	14	0	2014	1	2	34	222055	15.3115
Jada	Control	AF	14	0	2014	2	2	20	222055	9.00676
Jada	Control	AF	14	0	2014	3	2	27	222055	12.1591
Jada	Control	AF	14	0	2014	4	2	29	222055	13.0598
Jada	Control	AF	14	0	2015	1	2	25	222055	11.2584
Jada	Control	AF	14	0	2015	2	2	27	222055	12.1591
Jada	Control	AF	14	0	2015	3	2	24	222055	10.8081
Jada	Control	AF	14	0	2015	4	2	26	222055	11.7088
Jada	Control	AF	14	0	2016	1	2	27	222055	12.1591
Jada	Control	AF	14	0	2016	2	2	27	222055	12.1591
Jada	Control	AF	14	0	2016	3	2	20	222055	9.00676
Jada	Control	AF	14	0	2016	4	2	28	222055	12.6095
Jada	Control	AF	14	0	2017	1	2	32	222055	14.4108
Jada	Control	AF	14	0	2017	2	2	27	222055	12.1591
Jada	Control	AF	14	0	2017	3	2	28	222055	12.6095
Jada	Control	AF	14	0	2017	4	2	34	222055	15.3115
Jada	Control	AF	14	0	2018	1	2	31	222055	13.9605
Jada	Control	AF	14	0	2018	2	2	15	222055	6.75507
Ganye	Control	B+	15	0	2014	1	1	29	216274	13.4089
Ganye	Control	B+	15	0	2014	2	1	21	216274	9.70988
Ganye	Control	B+	15	0	2014	3	1	15	216274	6.93563
Ganye	Control	B+	15	0	2014	4	1	20	216274	9.24751
Ganye	Control	B+	15	0	2015	1	1	21	216274	9.70988
Ganye	Control	B+	15	0	2015	2	1	16	216274	7.39801
Ganye	Control	B+	15	0	2015	3	1	31	216274	14.3336
Ganye	Control	B+	15	0	2015	4	1	32	216274	14.796
Ganye	Control	B+	15	0	2016	1	1	27	216274	12.4841
Ganye	Control	B+	15	0	2016	2	1	28	216274	12.9465
Ganye	Control	B+	15	0	2016	3	1	33	216274	15.2584
Ganye	Control	B+	15	0	2016	4	1	37	216274	17.1079
Ganye	Control	B+	15	0	2017	1	1	36	216274	16.6455
Ganye	Control	B+	15	0	2017	2	1	30	216274	13.8713
Ganye	Control	B+	15	0	2017	3	1	22	216274	10.1723
Ganye	Control	B+	15	0	2017	4	1	28	216274	12.9465
Ganye	Control	B+	15	0	2018	1	1	33	216274	15.2584
Ganye	Control	B+	15	0	2018	2	1	12	216274	5.5485
Ganye	Control	AF	15	0	2014	1	2	41	216274	18.9574
Ganye	Control	AF	15	0	2014	2	2	31	216274	14.3336
Ganye	Control	AF	15	0	2014	3	2	26	216274	12.0218
Ganye	Control	AF	15	0	2014	4	2	29	216274	13.4089
Ganye	Control	AF	15	0	2015	1	2	40	216274	18.495
Ganye	Control	AF	15	0	2015	2	2	24	216274	11.097
Ganye	Control	AF	15	0	2015	3	2	41	216274	18.9574
Ganye	Control	AF	15	0	2015	4	2	41	216274	18.9574
Ganye	Control	AF	15	0	2016	1	2	35	216274	16.1831
Ganye	Control	AF	15	0	2016	2	2	35	216274	16.1831
Ganye	Control	AF	15	0	2016	3	2	39	216274	18.0326
Ganye	Control	AF	15	0	2016	4	2	41	216274	18.9574
Ganye	Control	AF	15	0	2017	1	2	37	216274	17.1079
Ganye	Control	AF	15	0	2017	2	2	30	216274	13.8713
Ganye	Control	AF	15	0	2017	3	2	24	216274	11.097
Ganye	Control	AF	15	0	2017	4	2	37	216274	17.1079
Ganye	Control	AF	15	0	2018	1	2	33	216274	15.2584
Ganye	Control	AF	15	0	2018	2	2	12	216274	5.5485
Guyuk	Control	B+	16	0	2014	1	1	18	234329	7.68151
Guyuk	Control	B+	16	0	2014	2	1	12	234329	5.12101
Guyuk	Control	B+	16	0	2014	3	1	15	234329	6.40126
Guyuk	Control	B+	16	0	2014	4	1	7	234329	2.98725
Guyuk	Control	B+	16	0	2015	1	1	10	234329	4.2675
Guyuk	Control	B+	16	0	2015	2	1	8	234329	3.414
Guyuk	Control	B+	16	0	2015	3	1	15	234329	6.40126
Guyuk	Control	B+	16	0	2015	4	1	13	234329	5.54776
Guyuk	Control	B+	16	0	2016	1	1	13	234329	5.54776
Guyuk	Control	B+	16	0	2016	2	1	11	234329	4.69425
Guyuk	Control	B+	16	0	2016	3	1	10	234329	4.2675
Guyuk	Control	B+	16	0	2016	4	1	16	234329	6.82801
Guyuk	Control	B+	16	0	2017	1	1	11	234329	4.69425
Guyuk	Control	B+	16	0	2017	2	1	16	234329	6.82801
Guyuk	Control	B+	16	0	2017	3	1	16	234329	6.82801
Guyuk	Control	B+	16	0	2017	4	1	12	234329	5.12101
Guyuk	Control	B+	16	0	2018	1	1	15	234329	6.40126
Guyuk	Control	B+	16	0	2018	2	1	9	234329	3.84075
Guyuk	Control	AF	16	0	2014	1	2	26	234329	11.0955
Guyuk	Control	AF	16	0	2014	2	2	21	234329	8.96176
Guyuk	Control	AF	16	0	2014	3	2	20	234329	8.53501
Guyuk	Control	AF	16	0	2014	4	2	10	234329	4.2675
Guyuk	Control	AF	16	0	2015	1	2	12	234329	5.12101
Guyuk	Control	AF	16	0	2015	2	2	11	234329	4.69425
Guyuk	Control	AF	16	0	2015	3	2	17	234329	7.25476
Guyuk	Control	AF	16	0	2015	4	2	14	234329	5.97451
Guyuk	Control	AF	16	0	2016	1	2	13	234329	5.54776
Guyuk	Control	AF	16	0	2016	2	2	15	234329	6.40126
Guyuk	Control	AF	16	0	2016	3	2	11	234329	4.69425
Guyuk	Control	AF	16	0	2016	4	2	17	234329	7.25476
Guyuk	Control	AF	16	0	2017	1	2	13	234329	5.54776
Guyuk	Control	AF	16	0	2017	2	2	16	234329	6.82801
Guyuk	Control	AF	16	0	2017	3	2	16	234329	6.82801
Guyuk	Control	AF	16	0	2017	4	2	12	234329	5.12101
Guyuk	Control	AF	16	0	2018	1	2	15	234329	6.40126
Guyuk	Control	AF	16	0	2018	2	2	10	234329	4.2675
Balanga	Control	B+	17	0	2014	1	1	25	280150	8.9238
Balanga	Control	B+	17	0	2014	2	1	18	280150	6.42514
Balanga	Control	B+	17	0	2014	3	1	21	280150	7.49599
Balanga	Control	B+	17	0	2014	4	1	9	280150	3.21257
Balanga	Control	B+	17	0	2015	1	1	15	280150	5.35428
Balanga	Control	B+	17	0	2015	2	1	17	280150	6.06818
Balanga	Control	B+	17	0	2015	3	1	17	280150	6.06818
Balanga	Control	B+	17	0	2015	4	1	21	280150	7.49599
Balanga	Control	B+	17	0	2016	1	1	24	280150	8.56685
Balanga	Control	B+	17	0	2016	2	1	23	280150	8.2099
Balanga	Control	B+	17	0	2016	3	1	15	280150	5.35428
Balanga	Control	B+	17	0	2016	4	1	18	280150	6.42514
Balanga	Control	B+	17	0	2017	1	1	8	280150	2.85562
Balanga	Control	B+	17	0	2017	2	1	10	280150	3.56952
Balanga	Control	B+	17	0	2017	3	1	14	280150	4.99733
Balanga	Control	B+	17	0	2017	4	1	11	280150	3.92647
Balanga	Control	B+	17	0	2018	1	1	11	280150	3.92647
Balanga	Control	B+	17	0	2018	2	1	3	280150	1.07086
Balanga	Control	AF	17	0	2014	1	2	31	280150	11.0655
Balanga	Control	AF	17	0	2014	2	2	21	280150	7.49599
Balanga	Control	AF	17	0	2014	3	2	25	280150	8.9238
Balanga	Control	AF	17	0	2014	4	2	11	280150	3.92647
Balanga	Control	AF	17	0	2015	1	2	27	280150	9.6377
Balanga	Control	AF	17	0	2015	2	2	26	280150	9.28075
Balanga	Control	AF	17	0	2015	3	2	24	280150	8.56685
Balanga	Control	AF	17	0	2015	4	2	32	280150	11.4225
Balanga	Control	AF	17	0	2016	1	2	31	280150	11.0655
Balanga	Control	AF	17	0	2016	2	2	29	280150	10.3516
Balanga	Control	AF	17	0	2016	3	2	18	280150	6.42514
Balanga	Control	AF	17	0	2016	4	2	20	280150	7.13904
Balanga	Control	AF	17	0	2017	1	2	12	280150	4.28342
Balanga	Control	AF	17	0	2017	2	2	13	280150	4.64038
Balanga	Control	AF	17	0	2017	3	2	18	280150	6.42514
Balanga	Control	AF	17	0	2017	4	2	11	280150	3.92647
Balanga	Control	AF	17	0	2018	1	2	11	280150	3.92647
Balanga	Control	AF	17	0	2018	2	2	4	280150	1.42781
Dukku	Control	B+	18	0	2014	1	1	3	273086	1.09855
Dukku	Control	B+	18	0	2014	2	1	6	273086	2.19711
Dukku	Control	B+	18	0	2014	3	1	13	273086	4.7604
Dukku	Control	B+	18	0	2014	4	1	2	273086	0.732369
Dukku	Control	B+	18	0	2015	1	1	9	273086	3.29566
Dukku	Control	B+	18	0	2015	2	1	13	273086	4.7604
Dukku	Control	B+	18	0	2015	3	1	9	273086	3.29566
Dukku	Control	B+	18	0	2015	4	1	7	273086	2.56329
Dukku	Control	B+	18	0	2016	1	1	7	273086	2.56329
Dukku	Control	B+	18	0	2016	2	1	5	273086	1.83092
Dukku	Control	B+	18	0	2016	3	1	6	273086	2.19711
Dukku	Control	B+	18	0	2016	4	1	10	273086	3.66185
Dukku	Control	B+	18	0	2017	1	1	11	273086	4.02803
Dukku	Control	B+	18	0	2017	2	1	8	273086	2.92948
Dukku	Control	B+	18	0	2017	3	1	9	273086	3.29566
Dukku	Control	B+	18	0	2017	4	1	7	273086	2.56329
Dukku	Control	B+	18	0	2018	1	1	8	273086	2.92948
Dukku	Control	B+	18	0	2018	2	1	10	273086	3.66185
Dukku	Control	AF	18	0	2014	1	2	4	273086	1.46474
Dukku	Control	AF	18	0	2014	2	2	10	273086	3.66185
Dukku	Control	AF	18	0	2014	3	2	19	273086	6.95751
Dukku	Control	AF	18	0	2014	4	2	9	273086	3.29566
Dukku	Control	AF	18	0	2015	1	2	12	273086	4.39422
Dukku	Control	AF	18	0	2015	2	2	13	273086	4.7604
Dukku	Control	AF	18	0	2015	3	2	19	273086	6.95751
Dukku	Control	AF	18	0	2015	4	2	9	273086	3.29566
Dukku	Control	AF	18	0	2016	1	2	14	273086	5.12658
Dukku	Control	AF	18	0	2016	2	2	7	273086	2.56329
Dukku	Control	AF	18	0	2016	3	2	7	273086	2.56329
Dukku	Control	AF	18	0	2016	4	2	14	273086	5.12658
Dukku	Control	AF	18	0	2017	1	2	19	273086	6.95751
Dukku	Control	AF	18	0	2017	2	2	9	273086	3.29566
Dukku	Control	AF	18	0	2017	3	2	15	273086	5.49277
Dukku	Control	AF	18	0	2017	4	2	11	273086	4.02803
Dukku	Control	AF	18	0	2018	1	2	10	273086	3.66185
Dukku	Control	AF	18	0	2018	2	2	14	273086	5.12658
Katungo	Control	B+	19	0	2014	1	1	23	197450	11.6485
Katungo	Control	B+	19	0	2014	2	1	19	197450	9.62268
Katungo	Control	B+	19	0	2014	3	1	9	197450	4.55811
Katungo	Control	B+	19	0	2014	4	1	15	197450	7.59685
Katungo	Control	B+	19	0	2015	1	1	24	197450	12.155
Katungo	Control	B+	19	0	2015	2	1	25	197450	12.6614
Katungo	Control	B+	19	0	2015	3	1	16	197450	8.10331
Katungo	Control	B+	19	0	2015	4	1	14	197450	7.0904
Katungo	Control	B+	19	0	2016	1	1	12	197450	6.07748
Katungo	Control	B+	19	0	2016	2	1	8	197450	4.05166
Katungo	Control	B+	19	0	2016	3	1	14	197450	7.0904
Katungo	Control	B+	19	0	2016	4	1	17	197450	8.60977
Katungo	Control	B+	19	0	2017	1	1	21	197450	10.6356
Katungo	Control	B+	19	0	2017	2	1	21	197450	10.6356
Katungo	Control	B+	19	0	2017	3	1	20	197450	10.1291
Katungo	Control	B+	19	0	2017	4	1	16	197450	8.10331
Katungo	Control	B+	19	0	2018	1	1	20	197450	10.1291
Katungo	Control	B+	19	0	2018	2	1	17	197450	8.60977
Katungo	Control	AF	19	0	2014	1	2	50	197450	25.3228
Katungo	Control	AF	19	0	2014	2	2	38	197450	19.2454
Katungo	Control	AF	19	0	2014	3	2	24	197450	12.155
Katungo	Control	AF	19	0	2014	4	2	34	197450	17.2195
Katungo	Control	AF	19	0	2015	1	2	51	197450	25.8293
Katungo	Control	AF	19	0	2015	2	2	60	197450	30.3874
Katungo	Control	AF	19	0	2015	3	2	59	197450	29.881
Katungo	Control	AF	19	0	2015	4	2	52	197450	26.3358
Katungo	Control	AF	19	0	2016	1	2	77	197450	38.9972
Katungo	Control	AF	19	0	2016	2	2	53	197450	26.8422
Katungo	Control	AF	19	0	2016	3	2	34	197450	17.2195
Katungo	Control	AF	19	0	2016	4	2	49	197450	24.8164
Katungo	Control	AF	19	0	2017	1	2	53	197450	26.8422
Katungo	Control	AF	19	0	2017	2	2	43	197450	21.7776
Katungo	Control	AF	19	0	2017	3	2	39	197450	19.7518
Katungo	Control	AF	19	0	2017	4	2	53	197450	26.8422
Katungo	Control	AF	19	0	2018	1	2	44	197450	22.2841
Katungo	Control	AF	19	0	2018	2	2	29	197450	14.6873
Shongom	Control	B+	20	0	2014	1	1	5	199711	2.50362
Shongom	Control	B+	20	0	2014	2	1	4	199711	2.0029
Shongom	Control	B+	20	0	2014	3	1	3	199711	1.50217
Shongom	Control	B+	20	0	2014	4	1	9	199711	4.50652
Shongom	Control	B+	20	0	2015	1	1	7	199711	3.50507
Shongom	Control	B+	20	0	2015	2	1	10	199711	5.00725
Shongom	Control	B+	20	0	2015	3	1	15	199711	7.51087
Shongom	Control	B+	20	0	2015	4	1	10	199711	5.00725
Shongom	Control	B+	20	0	2016	1	1	12	199711	6.00869
Shongom	Control	B+	20	0	2016	2	1	8	199711	4.0058
Shongom	Control	B+	20	0	2016	3	1	2	199711	1.00145
Shongom	Control	B+	20	0	2016	4	1	18	199711	9.01304
Shongom	Control	B+	20	0	2017	1	1	6	199711	3.00435
Shongom	Control	B+	20	0	2017	2	1	4	199711	2.0029
Shongom	Control	B+	20	0	2017	3	1	12	199711	6.00869
Shongom	Control	B+	20	0	2017	4	1	7	199711	3.50507
Shongom	Control	B+	20	0	2018	1	1	6	199711	3.00435
Shongom	Control	B+	20	0	2018	2	1	5	199711	2.50362
Shongom	Control	AF	20	0	2014	1	2	5	199711	2.50362
Shongom	Control	AF	20	0	2014	2	2	5	199711	2.50362
Shongom	Control	AF	20	0	2014	3	2	7	199711	3.50507
Shongom	Control	AF	20	0	2014	4	2	10	199711	5.00725
Shongom	Control	AF	20	0	2015	1	2	9	199711	4.50652
Shongom	Control	AF	20	0	2015	2	2	12	199711	6.00869
Shongom	Control	AF	20	0	2015	3	2	15	199711	7.51087
Shongom	Control	AF	20	0	2015	4	2	10	199711	5.00725
Shongom	Control	AF	20	0	2016	1	2	21	199711	10.5152
Shongom	Control	AF	20	0	2016	2	2	12	199711	6.00869
Shongom	Control	AF	20	0	2016	3	2	4	199711	2.0029
Shongom	Control	AF	20	0	2016	4	2	18	199711	9.01304
Shongom	Control	AF	20	0	2017	1	2	8	199711	4.0058
Shongom	Control	AF	20	0	2017	2	2	5	199711	2.50362
Shongom	Control	AF	20	0	2017	3	2	13	199711	6.50942
Shongom	Control	AF	20	0	2017	4	2	8	199711	4.0058
Shongom	Control	AF	20	0	2018	1	2	14	199711	7.01014
Shongom	Control	AF	20	0	2018	2	2	7	199711	3.50507
Bade	Control	B+	21	0	2014	1	1	14	184239	7.59881
Bade	Control	B+	21	0	2014	2	1	19	184239	10.3127
Bade	Control	B+	21	0	2014	3	1	17	184239	9.22713
Bade	Control	B+	21	0	2014	4	1	22	184239	11.941
Bade	Control	B+	21	0	2015	1	1	16	184239	8.68436
Bade	Control	B+	21	0	2015	2	1	21	184239	11.3982
Bade	Control	B+	21	0	2015	3	1	20	184239	10.8554
Bade	Control	B+	21	0	2015	4	1	25	184239	13.5693
Bade	Control	B+	21	0	2016	1	1	18	184239	9.7699
Bade	Control	B+	21	0	2016	2	1	20	184239	10.8554
Bade	Control	B+	21	0	2016	3	1	17	184239	9.22713
Bade	Control	B+	21	0	2016	4	1	23	184239	12.4838
Bade	Control	B+	21	0	2017	1	1	22	184239	11.941
Bade	Control	B+	21	0	2017	2	1	20	184239	10.8554
Bade	Control	B+	21	0	2017	3	1	22	184239	11.941
Bade	Control	B+	21	0	2017	4	1	21	184239	11.3982
Bade	Control	B+	21	0	2018	1	1	16	184239	8.68436
Bade	Control	B+	21	0	2018	2	1	26	184239	14.1121
Bade	Control	AF	21	0	2014	1	2	14	184239	7.59881
Bade	Control	AF	21	0	2014	2	2	19	184239	10.3127
Bade	Control	AF	21	0	2014	3	2	19	184239	10.3127
Bade	Control	AF	21	0	2014	4	2	23	184239	12.4838
Bade	Control	AF	21	0	2015	1	2	17	184239	9.22713
Bade	Control	AF	21	0	2015	2	2	21	184239	11.3982
Bade	Control	AF	21	0	2015	3	2	24	184239	13.0265
Bade	Control	AF	21	0	2015	4	2	25	184239	13.5693
Bade	Control	AF	21	0	2016	1	2	21	184239	11.3982
Bade	Control	AF	21	0	2016	2	2	23	184239	12.4838
Bade	Control	AF	21	0	2016	3	2	19	184239	10.3127
Bade	Control	AF	21	0	2016	4	2	26	184239	14.1121
Bade	Control	AF	21	0	2017	1	2	23	184239	12.4838
Bade	Control	AF	21	0	2017	2	2	23	184239	12.4838
Bade	Control	AF	21	0	2017	3	2	23	184239	12.4838
Bade	Control	AF	21	0	2017	4	2	25	184239	13.5693
Bade	Control	AF	21	0	2018	1	2	16	184239	8.68436
Bade	Control	AF	21	0	2018	2	2	28	184239	15.1976
Gidam	Control	B+	22	0	2014	1	1	5	165838	3.01499
Gidam	Control	B+	22	0	2014	2	1	9	165838	5.42698
Gidam	Control	B+	22	0	2014	3	1	3	165838	1.80899
Gidam	Control	B+	22	0	2014	4	1	0	165838	0
Gidam	Control	B+	22	0	2015	1	1	1	165838	0.602998
Gidam	Control	B+	22	0	2015	2	1	2	165838	1.206
Gidam	Control	B+	22	0	2015	3	1	9	165838	5.42698
Gidam	Control	B+	22	0	2015	4	1	2	165838	1.206
Gidam	Control	B+	22	0	2016	1	1	3	165838	1.80899
Gidam	Control	B+	22	0	2016	2	1	3	165838	1.80899
Gidam	Control	B+	22	0	2016	3	1	2	165838	1.206
Gidam	Control	B+	22	0	2016	4	1	4	165838	2.41199
Gidam	Control	B+	22	0	2017	1	1	8	165838	4.82398
Gidam	Control	B+	22	0	2017	2	1	8	165838	4.82398
Gidam	Control	B+	22	0	2017	3	1	10	165838	6.02998
Gidam	Control	B+	22	0	2017	4	1	13	165838	7.83897
Gidam	Control	B+	22	0	2018	1	1	13	165838	7.83897
Gidam	Control	B+	22	0	2018	2	1	26	165838	15.6779
Gidam	Control	AF	22	0	2014	1	2	5	165838	3.01499
Gidam	Control	AF	22	0	2014	2	2	10	165838	6.02998
Gidam	Control	AF	22	0	2014	3	2	3	165838	1.80899
Gidam	Control	AF	22	0	2014	4	2	0	165838	0
Gidam	Control	AF	22	0	2015	1	2	1	165838	0.602998
Gidam	Control	AF	22	0	2015	2	2	2	165838	1.206
Gidam	Control	AF	22	0	2015	3	2	9	165838	5.42698
Gidam	Control	AF	22	0	2015	4	2	2	165838	1.206
Gidam	Control	AF	22	0	2016	1	2	3	165838	1.80899
Gidam	Control	AF	22	0	2016	2	2	3	165838	1.80899
Gidam	Control	AF	22	0	2016	3	2	2	165838	1.206
Gidam	Control	AF	22	0	2016	4	2	4	165838	2.41199
Gidam	Control	AF	22	0	2017	1	2	9	165838	5.42698
Gidam	Control	AF	22	0	2017	2	2	8	165838	4.82398
Gidam	Control	AF	22	0	2017	3	2	13	165838	7.83897
Gidam	Control	AF	22	0	2017	4	2	16	165838	9.64796
Gidam	Control	AF	22	0	2018	1	2	14	165838	8.44197
Gidam	Control	AF	22	0	2018	2	2	29	165838	17.4869
Karasuwa	Control	B+	23	0	2014	1	1	4	141021	2.83647
Karasuwa	Control	B+	23	0	2014	2	1	2	141021	1.41823
Karasuwa	Control	B+	23	0	2014	3	1	5	141021	3.54558
Karasuwa	Control	B+	23	0	2014	4	1	2	141021	1.41823
Karasuwa	Control	B+	23	0	2015	1	1	6	141021	4.2547
Karasuwa	Control	B+	23	0	2015	2	1	4	141021	2.83647
Karasuwa	Control	B+	23	0	2015	3	1	4	141021	2.83647
Karasuwa	Control	B+	23	0	2015	4	1	3	141021	2.12735
Karasuwa	Control	B+	23	0	2016	1	1	2	141021	1.41823
Karasuwa	Control	B+	23	0	2016	2	1	5	141021	3.54558
Karasuwa	Control	B+	23	0	2016	3	1	7	141021	4.96381
Karasuwa	Control	B+	23	0	2016	4	1	4	141021	2.83647
Karasuwa	Control	B+	23	0	2017	1	1	4	141021	2.83647
Karasuwa	Control	B+	23	0	2017	2	1	3	141021	2.12735
Karasuwa	Control	B+	23	0	2017	3	1	4	141021	2.83647
Karasuwa	Control	B+	23	0	2017	4	1	6	141021	4.2547
Karasuwa	Control	B+	23	0	2018	1	1	4	141021	2.83647
Karasuwa	Control	B+	23	0	2018	2	1	2	141021	1.41823
Karasuwa	Control	AF	23	0	2014	1	2	4	141021	2.83647
Karasuwa	Control	AF	23	0	2014	2	2	2	141021	1.41823
Karasuwa	Control	AF	23	0	2014	3	2	5	141021	3.54558
Karasuwa	Control	AF	23	0	2014	4	2	2	141021	1.41823
Karasuwa	Control	AF	23	0	2015	1	2	6	141021	4.2547
Karasuwa	Control	AF	23	0	2015	2	2	4	141021	2.83647
Karasuwa	Control	AF	23	0	2015	3	2	4	141021	2.83647
Karasuwa	Control	AF	23	0	2015	4	2	3	141021	2.12735
Karasuwa	Control	AF	23	0	2016	1	2	2	141021	1.41823
Karasuwa	Control	AF	23	0	2016	2	2	5	141021	3.54558
Karasuwa	Control	AF	23	0	2016	3	2	7	141021	4.96381
Karasuwa	Control	AF	23	0	2016	4	2	4	141021	2.83647
Karasuwa	Control	AF	23	0	2017	1	2	4	141021	2.83647
Karasuwa	Control	AF	23	0	2017	2	2	3	141021	2.12735
Karasuwa	Control	AF	23	0	2017	3	2	4	141021	2.83647
Karasuwa	Control	AF	23	0	2017	4	2	6	141021	4.2547
Karasuwa	Control	AF	23	0	2018	1	2	4	141021	2.83647
Karasuwa	Control	AF	23	0	2018	2	2	2	141021	1.41823
Nguru	Control	B+	24	0	2014	1	1	26	198540	13.0956
Nguru	Control	B+	24	0	2014	2	1	22	198540	11.0809
Nguru	Control	B+	24	0	2014	3	1	20	198540	10.0735
Nguru	Control	B+	24	0	2014	4	1	12	198540	6.04412
Nguru	Control	B+	24	0	2015	1	1	20	198540	10.0735
Nguru	Control	B+	24	0	2015	2	1	25	198540	12.5919
Nguru	Control	B+	24	0	2015	3	1	21	198540	10.5772
Nguru	Control	B+	24	0	2015	4	1	18	198540	9.06618
Nguru	Control	B+	24	0	2016	1	1	23	198540	11.5846
Nguru	Control	B+	24	0	2016	2	1	17	198540	8.5625
Nguru	Control	B+	24	0	2016	3	1	28	198540	14.1029
Nguru	Control	B+	24	0	2016	4	1	23	198540	11.5846
Nguru	Control	B+	24	0	2017	1	1	49	198540	24.6801
Nguru	Control	B+	24	0	2017	2	1	41	198540	20.6507
Nguru	Control	B+	24	0	2017	3	1	19	198540	9.56985
Nguru	Control	B+	24	0	2017	4	1	25	198540	12.5919
Nguru	Control	B+	24	0	2018	1	1	20	198540	10.0735
Nguru	Control	B+	24	0	2018	2	1	22	198540	11.0809
Nguru	Control	AF	24	0	2014	1	2	81	198540	40.7978
Nguru	Control	AF	24	0	2014	2	2	98	198540	49.3603
Nguru	Control	AF	24	0	2014	3	2	47	198540	23.6728
Nguru	Control	AF	24	0	2014	4	2	41	198540	20.6507
Nguru	Control	AF	24	0	2015	1	2	68	198540	34.25
Nguru	Control	AF	24	0	2015	2	2	77	198540	38.7831
Nguru	Control	AF	24	0	2015	3	2	59	198540	29.7169
Nguru	Control	AF	24	0	2015	4	2	61	198540	30.7243
Nguru	Control	AF	24	0	2016	1	2	66	198540	33.2426
Nguru	Control	AF	24	0	2016	2	2	50	198540	25.1838
Nguru	Control	AF	24	0	2016	3	2	54	198540	27.1985
Nguru	Control	AF	24	0	2016	4	2	57	198540	28.7096
Nguru	Control	AF	24	0	2017	1	2	53	198540	26.6948
Nguru	Control	AF	24	0	2017	2	2	43	198540	21.6581
Nguru	Control	AF	24	0	2017	3	2	41	198540	20.6507
Nguru	Control	AF	24	0	2017	4	2	51	198540	25.6875
Nguru	Control	AF	24	0	2018	1	2	56	198540	28.2059
Nguru	Control	AF	24	0	2018	2	2	27	198540	13.5993

## Sheet: Codebook
District
1	Yola north	1
2	Yola south	2
3	Mubi South	3
4	Fufore	4
5	Akko	5
6	Funakaye	6
7	Gombe	7
8	Y/Deba	8
9	Damaturu	9
10	Fune	10
11	Gujba	11
12	Potiskum	12
13	Lamurde	13
14	Jada	14
15	Ganye	15
16	Guyuk	16
17	Balanga	17
18	Dukku	18
19	Katungo	19
20	Shongom	20
21	Bade	21
22	Gidam	22
23	Karasuwa	23
24	Nguru	24
eval_ctrl
1	Evaluation	1
0	Control	0
TB_type
1	B+	1
2	AF	2
